# Supplementary material for: Utilizing Headspace–Gas Chromatography–Ion Mobility Spectroscopy Technology to Establish the Volatile Chemical Component Fingerprint Profiles of Schisandra chinensis Processed by Different Preparation Methods and to Perform Differential Analysis of Their Components
Source: Molecules. 2024 Dec 13;29(24):5883. doi: 10.3390/molecules29245883 (PMC11677488; doi:10.3390/molecules29245883)
Supplement: Supplementary file 1 [file molecules-29-05883-s001.zip]

Archive with 2 entries (2 files):
- Basic parameters of the experimental equipment.pdf
- Raw data of the detected volatile chemical components from the experiments.xlsx
