# Supplementary material for: Utilizing Headspace–Gas Chromatography–Ion Mobility Spectroscopy Technology to Establish the Volatile Chemical Component Fingerprint Profiles of Schisandra chinensis Processed by Different Preparation Methods and to Perform Differential Analysis of Their Components
Source: Molecules. 2024 Dec 13;29(24):5883. doi: 10.3390/molecules29245883 (PMC11677488; doi:10.3390/molecules29245883)
Supplement: Supplementary file 1 [file molecules-29-05883-s001.zip › Raw data of the detected volatile chemical components from the experiments.xlsx]

## Sheet: Sheet1
	Label	PAO01	PAO02	PAO03	PAO11	PAO12	PAO13	PAO21	PAO22	PAO23	PAO31	PAO32	PAO33	PAO41	PAO42	PAO43
1	Styrene	919.387	1016.59	922.415	1002.01	963.569	1063.67	4338.34	4022.07	4440.82	1454.66	1164.19	1426.25	767.704	983.249	958.482
2	Pyrrolidine	265.361	307.674	185.966	307.979	331.765	279.333	126.694	216.605	127.678	284.903	272.036	277.654	314.441	339.363	292.883
3	Propylamine	435.73	309.353	341.855	273.14	271.88	322.154	309.486	293.597	276.968	255.858	289.782	294.219	294.159	236.547	278.679
4	Propanoic acid propyl ester	1373.25	1611.67	1536.06	1612.39	1664.18	1345.14	1429.33	1260.01	1246.34	1462.76	1362.15	1468.76	1327.1	1617.87	1491.12
5	Propanal	462.737	457.849	134.921	577.034	613.526	403.64	432.591	302.808	287.992	478.992	465.591	413.699	388.297	463.909	415.425
6	Phenyl methyl carbinyl acetate	110.586	126.691	133.706	124.964	110.421	126.132	819.11	659.873	865.343	179.799	130.205	172.149	99.477	151.696	179.631
7	Pentyl isopentanoate	125.723	108.26	109.063	112.398	102.832	91.7261	105.46	122.006	87.9109	107.291	75.6433	91.3864	121.197	184.75	113.582
8	octyl acetate	1092.84	1033.85	1057.54	1028.8	1008.95	995.288	1094.87	986.48	1002.82	1064.4	1058.02	1032.29	1038.05	1067.65	997.065
9	OCIMENE-T	499.661	453.777	453.571	494.989	483.419	585.518	442.852	484.08	450.67	538.146	445.366	497.874	417.673	467.438	377.185
10	OCIMENE-M	4111.78	4175.59	4175.66	3836.43	3925.64	4054.62	4542.1	4220.82	4399.19	4103.11	4043.15	3753.05	4270.41	4035.64	4846.72
11	OCIMENE-D	827.096	823.865	800.088	783.536	778.921	732.479	716.481	760.8	778.565	866.917	763.682	914.858	836.647	828.81	805.262
12	n-Pentanal	257.737	147.459	85.9684	97.7313	136.753	135.334	33.9113	33.8922	24.6368	127.12	152.264	106.885	208.876	111.199	145.177
13	Myrcene-M	3807.06	3448.37	2639.61	3364.22	3097.14	3830.66	3181.79	3560.05	3167.75	3525.97	3596.72	3201.1	3450.41	2995.01	2966.73
14	Myrcene-D	641.07	655.42	444.249	773.176	688.906	744.343	437.358	476.157	403.253	633.474	574.254	568.131	581.125	627.403	501.2
15	Methyl acetate	184.23	115.753	44.9695	928.449	697.644	812.216	120.102	136.077	142.726	95.8936	190.749	105.587	163.107	91.8467	119.308
16	Mesityl oxide	95.1635	93.221	162.132	125.383	216.113	127.221	103.905	106.971	118.578	135.09	119.051	151.642	119.93	107.999	88.1235
17	Limonene-T	901.813	983.839	919.463	1022.48	1054.33	1009.9	908.653	939.977	945.065	973.787	830.289	1065.5	836.675	1018.74	807.77
18	Limonene-M	4819.98	4987.17	4910.75	4764.84	4880.03	4693.97	5084.86	4796.53	4864.46	4689.93	4803.19	4522.23	4589.38	4839.81	5010.94
19	Limonene-D	3250.12	3413.18	3472.53	3554.53	3574.2	3314.19	2929.07	3077.07	2954.12	3376.45	3055.79	3235.22	3142.1	3356.71	3433.03
20	Isopentyl propanoate	35.2634	29.7565	436.333	39.8943	150.836	75.7449	24.7764	20.7232	20.4661	26.0524	29.4168	210.984	48.9149	23.4211	41.0687
21	Isobutanol-M	320.027	331.485	323.036	455.551	362.613	308.918	367.149	347.203	282.402	337.072	310.791	256.569	421.205	813.384	476.195
22	Isobutanol-D	187.366	165.113	139.035	206.692	162.25	138.381	603.267	666.497	560.881	212.79	142.26	133.722	200.849	1374.83	228.009
23	Isoamyl alcohol-M	340.931	345.175	296.181	336.818	312.53	367.145	499.147	423.303	438.818	311.873	277.219	240.804	235.23	677.53	360.448
24	Isoamyl alcohol-D	362.8	325.544	321.341	315.285	319.081	418.101	831.086	567.652	798.832	311.203	336.599	266.265	289.417	956.542	328.81
25	hexanal-D	493.437	472.091	507.707	412.769	469.27	339.062	228.863	253.554	214.135	392.163	321.17	381.873	406.906	369.723	446.188
26	hexanal-D	450.698	298.51	326.454	243.39	358.557	219.553	106.393	147.056	82.7594	267.329	193.022	233.89	305.319	234.036	259.273
27	Heptanal	1336.09	1542.2	1359.77	1663	1778.37	1456.28	1499.05	1483.3	1391.75	1464.58	1129.26	1554.24	1200.06	1583.36	1355.78
28	Geranyl formate	1363.41	1422.31	1637.07	1575.44	1584.18	1546.75	1494.59	1390.04	1375.97	1480.63	1372.11	1309.66	1336.98	1379.77	1339.27
29	gamma-Terpinene-M	1530.16	1435.15	1524.83	1531.72	1545.23	1973.53	1514.84	1512.73	1508.1	1538.67	1335	1241.64	1159.72	1462.14	1414.13
30	gamma -Terpinene-D	9649.17	9414.74	9717.26	9539.66	9659.01	10624.8	9844.15	9952.99	9498.57	9671.3	8578.27	9416.34	8889.96	9565.86	8605.5
31	gamma -Butyrolactone	5718.75	6894.7	8815.62	6698.8	8921.05	8388.06	6208.36	6645.74	5869.25	7158.47	6116.86	8715.09	5621.74	6711.99	5475.54
32	Ethyl formate-M	461.246	445.23	253.131	361.356	320.89	230.634	395.886	298.431	306.649	391.001	349.422	225.59	295.324	273.299	315.831
33	Ethyl formate-D	1167.6	1105.31	416.844	1135.5	1072.56	1003.08	1096.38	1038.42	1077.45	1041.57	1151.01	1025.99	1228.11	1083.5	1027.54
34	Ethyl butanoate	245.06	388.192	234.202	510.767	418.895	655.518	375.68	386.313	420.977	530.969	442.617	479.779	386.599	499.87	438.764
35	ethyl 2-methylpentanoate	114.83	103.905	1426.83	131.512	718.964	341.607	67.6289	72.8057	68.6351	94.4811	112.497	721.595	194.755	76.6463	113.198
36	Ethanol	7539.43	7498.29	2587.47	7741.79	5519.77	6751.82	16241.3	16513.3	16962.8	8223.8	7904.07	5713.15	7158.02	7884.32	7568.22
37	Dimethyl disulfide	149.944	154.47	177.079	148.205	128.484	153.032	740.423	674.407	855.024	171.949	129.862	143.586	139.279	206.223	168.541
38	delta 3-carene-M	3144.63	3478.26	1567.6	3305.08	3118.22	3151.76	3197.04	2919.84	2938.97	3432.83	3195.92	2686.39	2957.76	3310.12	3394.82
39	delta 3-carene-D	724.81	668.284	239.661	368.853	770.903	812.889	742.378	323.071	719.389	644.174	639.311	383.676	551.972	617.074	588.943
40	Cyclooctanol	123.035	127.602	132.242	117.29	126.897	121.698	701.465	597.275	945.084	134.382	151.626	93.9193	149.452	132.369	131.535
41	citral	3608.32	3333.1	3492.58	9843.78	13549.3	14265.3	11682.4	9143.86	7977.74	6134.72	5078.86	3955.76	3915.25	3846.85	4037.06
42	butylcyclohexane	506.561	570.803	749.945	553.134	499.223	445.353	1792.54	1714.61	1790.41	677.647	552.407	543.358	516.058	540.672	578.992
43	Butanal-M	5162.34	5230	4375.32	3870.45	4182.35	4260.3	5172.69	5096.06	5175.33	5487.68	5384.63	5642.27	5679.04	6179.4	5524.86
44	Butanal-D	123.339	161.367	67.7717	419.488	464.49	333.704	489.177	445.902	428.772	156.197	119.426	158.939	179.802	600.665	154.553
45	Bornyl acetate-M	9289.24	9352.55	11014.2	8118.02	9576.52	10128.2	8743.04	8510.43	11293	10732.3	10289.3	9204.05	8604.56	10100.2	8638.98
46	Bornyl acetate-D	772.195	791.369	1238.06	963.674	1875.31	2252.52	1317.86	1083.83	1824.86	1323.81	1043.13	812.997	677.117	887.644	617.442
47	beta-Pinene-T	865.2	838.523	356.306	685.56	902.086	950.099	919.159	656.68	902.098	844.366	851.355	502.267	855.554	867.879	824.751
48	beta-Pinene-M	2616.9	2651.91	2814.63	2800.21	2233.96	2518.51	2431.95	2814.42	2554.18	2543.9	2491.66	2617.12	2630.75	2151.97	2545.51
49	beta-Pinene-D	1773.64	1789.22	469.889	1354.5	1677.08	1841.06	1806.38	1256.23	1794.62	1760.2	1773.38	1040.34	1606.08	1657.25	1625.6
50	alpha-terpinolene	1970.79	1892.15	1951.95	2013.18	2001.92	2069.19	1860.32	2002.84	1879.56	2055.45	1924.94	1924.63	1722.72	1913.79	1722.24
51	alpha-Pinene-T	7262.22	7326.78	5254.89	7574.68	7009.49	7841.69	6733.33	6900.7	6660.78	7579.74	7473.12	7323.7	7240.58	7456.14	6637.96
52	alpha-Pinene-P	568.848	783.228	599.373	823.417	725.435	696.733	752.348	734.38	726.569	772.176	632.583	831.483	642.463	835.418	743.086
53	alpha-Pinene-M	2396.62	2751.48	1722.08	2794.75	2570.74	3207.62	1975.64	2081.95	2316.16	2798.76	3007.77	2247.59	2227.04	2305.37	1955.03
54	alpha-Pinene-D	270.322	333.809	460.163	263.574	234.198	300.199	239.753	302.1	317.19	322.846	277.463	395.842	335.913	278.584	462.639
55	Alpha-Farnesene-M	5720.55	5578.05	6598.64	5307.36	8644.4	5703.69	3522.17	5169.69	3594.29	3501.19	3700.91	3445.7	2607.55	2841.66	3030.32
56	Alpha-Farnesene-D	3592.08	3622.02	3922.7	3324.84	4545.84	3152.26	2141.88	2927.69	2181.05	1618.51	1771.27	1628.02	1455.47	1782.9	1914.29
57	Allyl sulfide	118.889	126.497	74.7006	135.921	127.002	103.575	1022.14	906.069	1249.71	148.313	131.284	82.5563	117.845	142.568	109.021
58	acrylonitrile-M	1936.59	2292.91	1731.01	2350.64	2109.42	2250.31	1348.57	1338.3	1081.13	2325.14	2153.92	2485.64	2209.23	2622.7	2625.81
59	acrylonitrile-D	1337.36	1136.15	525.535	1092.43	989.838	964.376	854.018	666.608	720.43	1153.98	1068.13	862.591	973.063	963.179	1014.36
60	Acetic acid-T	1338.49	1316.54	1186.19	1345.62	2149.92	2603.6	6779.33	6099.04	7467.85	2358.45	1783.5	2947.67	1229.79	1344.67	1300.64
61	Acetic acid-M	13113.8	13137.5	12370.6	23614.8	24631.5	22952.4	23757.7	21090.8	19559.9	18701.5	17019.5	14462.1	13692.3	14030.7	13918.8
62	Acetic acid-D	5485.7	5665.19	5023.84	14330.9	27439.1	27793.8	21987.2	15362.5	13230.7	11099.2	10553.1	6974.23	6664.39	6637.22	6340.68
63	Acetic acid propyl ester	3296.63	2712.75	543.196	2088.25	1991.35	1036.73	559.434	190.946	192.019	2171.76	1985.83	1252.27	1466.52	1235.42	1632.6
64	Acetic acid ethyl ester-M	597.154	586.369	388.887	596.554	540.034	713.831	527.907	587.08	556.45	590.724	636.15	590.587	758.061	437.295	624.381
65	Acetic acid ethyl ester-D	769.078	1244.32	366.111	3187.14	3144.41	2393.95	5347.45	4550.57	5297.06	969.34	752.995	1048.5	1258.33	5396.72	1075.79
66	Acetic acid butyl ester	139.397	84.3115	103.905	79.9917	88.7806	79.1284	371.17	309.454	357.239	75.1799	79.6362	72.6438	119.102	84.4734	84.6258
67	4-Methylthiazole	760.007	871.475	856.564	912.081	947.004	898.791	860.223	861.582	847.064	958.088	925.097	871.079	911.992	956.003	1041.34
68	4-Methyl-2-pentanone	600.43	554.679	709.384	546.424	758.29	508.751	661.545	734.621	752.738	619.61	581.586	635.744	637.832	591.615	618.858
69	4-methyl-2-pentanol	357.1	253.782	233.478	231.745	235.471	315.45	345.394	432.441	439.18	298.295	361.473	176.869	369.151	214.726	336.783
70	3-Pentanol	7974	7983.09	4874.1	8032.81	7596.18	10064.8	7917.32	8585.82	9773.42	9210.84	9174.76	8745.68	8660.36	8286.35	7284.31
71	3-Octanone	367.101	307.274	330.276	251.576	199.589	232.154	199.976	314.901	321.214	337.675	388.164	298.368	351.694	176.266	296.711
72	3-Hepten-2-one	25.1383	37.263	497.477	26.684	35.4665	39.1357	30.9499	33.797	21.7103	41.2718	24.7478	43.2207	22.0055	27.8997	37.5741
73	2-Pentanone-M	177.548	137.556	57.1578	102.705	236.538	140.803	100.394	55.9104	83.1435	169.318	159.184	154.775	154.257	162.986	153.623
74	2-Pentanone-D	223.207	163.154	67.1686	115.185	217.528	149.852	43.5	46.4359	32.0513	167.049	165.89	154.013	194.66	141.133	170.486
75	2-Nonanone-M	2043.31	2129.52	2173.99	1707.91	1652.03	2355.63	1720.25	2133.79	1753.53	2112.01	1906.95	1767.23	2112.04	2810.89	1984.83
76	2-Nonanone-D	260.127	266.494	292.556	241.667	241.81	407.427	281.377	393.182	309.239	294.914	253.655	236.842	262.907	392.109	239.264
77	2-Methylthiophene	789.373	928.982	966.448	907.301	934.673	665.83	3694.66	3225.92	3283.15	1096.44	851.774	983.966	709.708	848.353	937.124
78	2-Methylpropyl butanoate	555.238	525.551	15966.9	727.918	2020.27	1482.7	504.727	606.317	537.2	549.642	547.252	6076.36	662.847	505.393	488.158
79	2-methyl-3-ketotetrahydrofuran	178.97	175.2	157.384	151.775	140.727	129.332	110.319	101.286	126.958	147.522	165.76	151.55	203.087	181.379	242.46
80	2-methyl-2-hepten-6-one	1535.21	1539.17	1208.04	1280.95	2125.84	1293.66	1043.73	613.113	766.333	1159.24	1004.2	901.619	1233.58	1491.72	1170.51
81	2-Methyl-1-butanol	1934.3	2182.1	2174.87	2175.96	2068.73	2024.38	2227.26	1919.69	1926.86	1932.4	1839.04	1814.68	1660.31	1825.52	1793.11
82	2-methyl butanal	1047.34	939.723	266.402	858.767	665.51	1063.95	478.982	536.664	312.87	876.5	1004.09	651.354	761.273	421.643	761.248
83	2-Hexenal-M	381.955	425.332	434.844	432.594	436.425	410.604	406.189	385.209	371.589	399.489	382.228	407.249	388.865	422.062	411.728
84	2-Hexenal-D	831.752	786.437	779.581	868.514	846.62	894.801	804.145	840.37	769.221	798.86	779.543	795.111	769.411	778.892	737.868
85	2-Hexanone	61.6459	110.881	118.477	107.12	94.0018	94.4748	396.673	310.505	403.545	116.382	52.419	95.7412	41.713	143.148	111.824
86	2-Heptanone-M	1175.32	855.139	837.615	893.903	817.219	1258.24	925.313	1210.66	1166.67	941.304	1177.78	901.736	1189.98	853.187	935.457
87	2-Heptanone-D	5670.99	5267.17	4985.99	5663.26	5513.45	5907.12	5160.78	5575.88	5219.78	5531.37	5578.57	5486.35	5435.73	5291.16	4609.64
88	2-Furaldehyde-M	2147.2	2188.63	1746.39	1993.88	2198.54	1323.39	1681.66	1224.5	1436.92	1841.69	1668.67	1858.06	2014.96	2251.35	2521.19
89	2-furaldehyde-D	2683.58	2891.55	2148	2683.21	3513.88	1563.4	2307.96	1582.38	2366.87	2598.52	2541.87	2300.72	3114.13	3396.34	3945.31
90	2-formyl-5-methylthiophene	278.266	314.025	178.212	330	400.063	269.179	271.585	278.587	264.339	322.214	286.154	334.405	292.93	371.951	256.747
91	2-Ethylpyrazine-M	266.942	295	214.139	254.534	497.169	298.155	401.161	295.67	485.946	337.249	300.564	314.574	298.818	289.176	304.252
92	2-Ethylpyrazine-D	279.349	342.905	314.755	359.706	422.926	412.455	938.06	845.604	1081.54	473.599	363.937	482.41	329.673	437.723	440.745
93	2-ethyl hexanol	448.575	461.214	497.471	542.221	438.063	467.771	450.695	557.634	531.833	468.356	470.603	454.482	494.551	452.993	409.865
94	2-Decanone	14245.1	14452.2	17613.9	16542.8	14073.5	19796	16519.3	20713.3	19112.4	16233.9	16730.2	15996.5	15888.3	14817.7	12260.8
95	2-Butanone-M	1083.34	827.734	266.154	583.341	399.968	226.524	540.098	346.257	349.406	720.817	660.498	340.065	395.404	322.173	483.134
96	2-Butanone--D	700.63	724.582	293.302	592.79	669.252	554.692	348.523	361.924	327.975	714.91	670.318	680.561	598.087	449.807	662.739
97	2-Butanone, 3-hydroxy-M	409.982	421.488	369.085	388.005	465.807	352.523	297.365	279.066	288.004	373.094	352.342	395.404	351.904	407.36	464.947
98	2-Butanone, 3-hydroxy-D	324.331	280.58	257.226	263.822	285.57	228.158	244.822	258.359	316.863	281.494	261.463	247.84	293.426	333.06	341.75
99	2-Acetyl-1-pyrroline	116.195	106.063	100.931	102.632	91.0849	117.699	282.256	242.6	472.761	108.345	125.241	74.7419	121.114	106.596	95.1223
100	2,6-Dimethyl-5-heptenal	3015.11	2041.83	1555.83	1821.25	2540.01	1661.47	1222.99	1110.98	1215.77	1532.42	1385.22	1595.17	1653.36	1602.92	1414.57
101	2,6-Dimethyl pyrazine-M	285.824	289.299	264.11	295.889	355.452	327.765	1920.58	2260.09	2427.7	2231.7	1593.62	421.678	404.266	389.354	342.026
102	2,6-Dimethyl pyrazine-D	95.5127	99.2485	124.812	102.88	105.987	100.693	1340.2	2090.25	2771.46	1494.07	607.168	124.504	102.261	102.111	95.5571
103	2,5-Dimethylfuran	62.6869	135.956	61.8776	233.849	184.052	203.877	376.563	334.904	323.103	128.154	118.124	113.036	112.564	399.159	152.613
104	2(3H)-Furanone, 5-methyl-	501.41	569.143	519.061	542.386	567.588	477.487	449.984	456.875	467.457	489.907	524.329	462.334	600.909	528.948	550.363
105	2- hexanol	829.492	806.56	892.481	877.658	777.553	864.143	606.406	724.839	647.151	837.205	785.996	836.555	865.911	713.158	650.319
106	2- butoxyethanol	250.5	207.28	190.175	152.937	238.207	198.868	154.245	110.843	141.85	163.811	185.312	115.49	165.909	168.106	179.129
107	1-Penten-3-ol	95.9031	101.645	89.3297	121.955	103.762	91.6689	276.397	249.304	318.351	112.621	91.8625	88.7107	96.5188	100.331	105.057
108	1-octene	748.638	792.902	290.582	2029.39	1803.27	1973.96	818.082	869.736	939.92	668.931	884.359	736.744	734.005	701.516	793.829
109	1-octen-3-one-T	626.746	649.332	10051.6	692.683	3658.59	1750.63	397.007	438.663	351.034	595.44	619.096	3817.33	1073.3	456.278	739.119
110	1-Octen-3-one-M	540.133	454.479	476.252	227.209	352.301	378.055	165.858	235.141	246.682	133.677	119.626	408.684	173.895	290.686	168.004
111	1-Octen-3-one-D	263.879	294.181	177.901	225.857	504.669	236.258	148.484	81.3121	105.355	177.618	135.324	109.307	173.562	241.975	157.009
112	1-Octen-3-ol	770.751	760.254	1081.96	958.443	978.278	945.487	627.577	913.179	707.216	1054.72	831.038	975.609	811.851	740.315	570.638
113	1-Octanol	977.64	1100.47	1573.58	1237.11	1460.7	3640.78	2615.94	2260.79	3128.2	1772.84	2237.76	1306.21	1690.94	1240.71	981.179
114	1-Hydroxy-2-propanone-M	132.963	128.221	122.758	150.007	150.788	185.172	537.47	580.433	714.615	266.224	293.683	205.28	245.641	185.449	215.113
115	1-Hydroxy-2-propanone-D	572.851	635.779	626.314	730.657	729.765	630.25	494.7	573.93	573.752	727.937	787.088	437.606	695.273	789.639	851.933
116	1,4-Dioxane	198.345	228.761	247.996	208.397	173.476	180.37	1406.64	1210.36	1548.07	249.557	217.687	176.171	215.37	229.66	245.901
117	1,4-dimethylbenzene-M	815.895	981.284	581.332	995.729	805.713	696.615	4048.26	3801	4016.69	1302.44	904.114	921.536	821.031	1152.05	1038.26
118	1,4-dimethylbenzene-D	186.096	190.876	125.523	255.547	191.946	226.428	286.805	340.55	363.305	194.104	192.501	142.349	313.333	213.85	216.954
119	1,4-Cineol	1229.81	1022.83	1045.05	1168.62	1130.94	1361.61	936	1250.69	1127.96	1276.05	1030.23	1171.07	1432.6	1035.75	1053.48
120	1,3-Diaminopropane	193.434	232.938	200.884	223.226	305.992	413.921	1005.12	1204.32	1516.28	442.192	333.913	539.831	220.483	261.885	245.672
121	1,2-dimethylbenzene	32.4004	35.4094	29.2867	27.7632	25.2557	30.1024	169.309	134.02	182.1	36.5647	33.7652	36.9996	29.7438	36.3235	41.0211
122	1-(2-furanyl)ethanone	819.837	1106.12	1232.1	874.599	730.05	847.216	591.558	977.735	818.041	586.41	595.716	780.962	588.721	539.482	425.744
123	1-(1-methylethyl)-4-methylbenzene-T	163.951	177.663	189.791	205.362	216.868	188.334	170.099	177.453	145.894	223.296	101.191	211.323	138.981	176.044	155.864
124	1-(1-methylethyl)-4-methylbenzene-P	821.075	856.856	923.593	871.875	866.089	893.792	691.384	709.829	690.924	840.637	789.77	772.728	797.765	811.02	770.202
125	1-(1-methylethyl)-4-methylbenzene-M	271.369	260.095	282.948	319.51	332.758	301.345	206.286	257.42	192.022	290.217	209.524	280.577	226.885	277.425	205.207
126	1-(1-methylethyl)-4-methylbenzene-D	4870.08	4870.93	5521.6	5466.27	5509.6	5730.91	4752.72	5345.78	5208.53	5381.36	4945.36	5227.94	4713.75	4921.5	4067.33
127	1 -hexanol-M	269.192	237.223	173.962	157.368	180.919	139.244	122.904	116.572	124.818	134.033	136.477	125.187	134.559	134.09	126.151
128	1 -hexanol-D	167.941	159.371	605.149	157.463	165.998	231.516	200.754	257.312	321.89	223.937	181.89	477.106	147.208	160.996	144.923
129	(Z)-Ocimene	1225.91	915.509	1091.22	1108.51	1069.04	1274.09	741.712	1093	844.315	1269.12	1266.44	1298.9	1942.81	937.593	1469.9
130	(Z)-6-nonenal	50.1876	86.7206	441.545	107.437	146.938	49.1751	71.4568	59.3002	54.4789	75.1291	47.6802	133.417	47.8738	143.688	65.2357
131	(Z)-3-Hexen-1-yl acetate-M	236.566	264.107	257.873	274.537	322.119	301.059	981.985	944.611	1128.95	412.937	289.836	407.576	248.037	346.029	298.555
132	(Z)-3-Hexen-1-yl acetate-D	680.894	521.282	571.794	214.066	389.656	454.158	172.346	230.361	252.214	117.778	125.939	455.478	158.971	314.787	168.89
133	(Z)-3-Hexen-1-ol butanoate	4427.86	4426.8	5053.35	4782.19	4363.46	5569.35	4887.15	5553.35	5106.33	4811.75	4787.67	4713.51	4604.48	4257.29	3871.08
134	(Z)-3-hexen-1-ol	131.252	115.677	141.952	137.718	122.558	132.649	136.743	300.964	183.547	129.691	118.128	101.873	110.008	118.489	97.544
135	(E)-2-Pentenal	215.04	211.603	89.7613	292.239	339.982	235.49	248.672	195.755	239.601	286.017	263.117	182.395	248.932	230.221	226.895
136	(-)-Myrtenol	3383	3534.44	3179.77	4195.56	4015.52	3747.77	3259.96	3303.26	3196.85	3949.94	3179.9	4025.37	3205.45	4276.44	2969.15

## Sheet: Sheet2
Count	Compound	CAS#	MW	RI	Rt [sec]	Dt [a.u.]	Comment
1	Alpha-Farnesene	C502614	204.4	1729.9	1592.47	1.43239	M
2	Alpha-Farnesene	C502614	204.4	1733.1	1602.81	1.45975	D
3	Bornyl acetate	C76493	196.3	1591.6	1201.68	1.21588	M
4	Bornyl acetate	C76493	196.3	1588.5	1194.16	2.18565	D
5	1-Octanol	C111875	130.2	1578.4	1169.84	1.4701
6	gamma -Butyrolactone	C96480	86.1	1632.4	1305.96	1.31604
7	2-Furaldehyde	C98011	96.1	1486.0	969.453	1.08465	M
8	2-furaldehyde	C98011	96.1	1481.8	961.064	1.33283	D
9	Acetic acid	C64197	60.1	1511.4	1020.84	1.05214	M
10	Acetic acid	C64197	60.1	1499.5	996.469	1.15284	D
11	2-Decanone	C693549	156.3	1473.5	944.998	1.46981
12	(Z)-3-Hexen-1-ol butanoate	C16491364	170.3	1471.2	940.538	1.43841
13	1-(2-furanyl)ethanone	C1192627	110.1	1506.0	1009.7	1.43757
14	octyl acetate	C112141	172.3	1469.5	937.334	1.51274
15	2(3H)-Furanone, 5-methyl-	C591128	98.1	1437.6	878.501	1.1238
16	1-Octen-3-ol	C3391864	128.2	1441.5	885.344	1.16758
17	2- butoxyethanol	C111762	118.2	1428.1	861.68	1.20296
18	2-ethyl hexanol	C104767	130.2	1479.7	957.044	1.79682
19	2-Nonanone	C821556	142.2	1398.3	810.918	1.4062	M
20	citral	C5392405	152.2	1660.2	1381.82	1.05235
21	2-Nonanone	C821556	142.2	1399.6	813.097	1.87918	D
22	1 -hexanol	C111273	102.2	1369.3	764.385	1.32648	M
23	1 -hexanol	C111273	102.2	1361.3	752.049	1.98575	D
24	Acetic acid	C64197	60.1	1379.4	780.371	1.04326	T
25	1,3-Diaminopropane	C109762	74.1	1339.7	719.772	1.04296
26	1-Hydroxy-2-propanone	C116096	74.1	1323.4	696.175	1.04187
27	(Z)-3-Hexen-1-yl acetate	C3681718	142.2	1304.6	670.04	1.04198
28	4-Methylthiazole	C693958	99.2	1314.6	683.84	1.05121
29	2-Butanone, 3-hydroxy	C513860	88.1	1299.2	662.804	1.05893	M
30	2-Butanone, 3-hydroxy	C513860	88.1	1296.7	659.415	1.33055	D
31	2-methyl-3-ketotetrahydrofuran	C3188009	100.1	1281.0	630.767	1.07369
32	2,6-Dimethyl pyrazine	C108509	108.1	1359.9	749.95	1.14014	M
33	2,6-Dimethyl pyrazine	C108509	108.1	1359.4	749.188	1.53791	D
34	2-Ethylpyrazine	C13925003	108.1	1321.0	692.806	1.13081	M
35	2-Ethylpyrazine	C13925003	108.1	1312.8	681.445	1.15845	D
36	2-Acetyl-1-pyrroline	C85213225	111.1	1304.7	670.276	1.13019
37	(Z)-3-hexen-1-ol	C928961	100.2	1391.2	799.339	1.21841
38	2,6-Dimethyl-5-heptenal	C106729	140.2	1351.2	736.742	1.17582
39	2-methyl-2-hepten-6-one	C110930	126.2	1328.6	703.666	1.17597
40	1-(1-methylethyl)-4-methylbenzene	C99876	134.2	1289.1	646.579	1.18955	D
41	1-(1-methylethyl)-4-methylbenzene	C99876	134.2	1288.1	644.675	1.29912	T
42	1-(1-methylethyl)-4-methylbenzene	C99876	134.2	1281.8	632.44	1.16475	M
43	1-Hydroxy-2-propanone	C116096	74.1	1313.8	682.714	1.23109
44	1-Octen-3-one	C4312996	126.2	1320.6	692.273	1.26847
45	alpha-Terpinolene	C586629	136.2	1285.1	638.776	1.22435
46	gamma-Terpinene	C99854	136.2	1274.2	617.855	1.21313	M
47	gamma-Terpinene	C99854	136.2	1255.1	583.1	1.70573	D
48	1-(1-methylethyl)-4-methylbenzene	C99876	134.2	1278.7	626.399	1.18673
49	OCIMENE	C13877913	136.2	1255.5	583.868	1.21385	M
50	OCIMENE	C13877913	136.2	1267.4	605.266	1.24943	D
51	Isoamyl alcohol	C123513	88.1	1222.3	527.826	1.24303	M
52	Isoamyl alcohol	C123513	88.1	1221.7	526.879	1.49185	D
53	(Z)-3-Hexen-1-yl acetate	C3681718	142.2	1320.5	692.192	1.30909
54	Geranyl formate	C105862	182.3	1297.1	659.974	1.21875
55	OCIMENE	C13877913	136.2	1246.3	567.768	1.25028	T
56	2- hexanol)	C626937	102.2	1248.4	571.328	1.28294
57	(Z)-Ocimene	C470826	154.3	1223.2	529.281	1.2945
58	1,4-Cineol	C470677	154.3	1215.8	517.403	1.72909
59	Limonene	C138863	136.2	1207.5	504.535	1.29179	D
60	Limonene	C138863	136.2	1209.3	507.432	1.65853	T
61	2-Heptanone	C110430	114.2	1190.6	479.421	1.72137
62	3-Octanone	C106683	128.2	1261.9	595.194	1.32308
63	1-Octen-3-one	C4312996	126.2	1328.8	703.948	1.69984
64	Heptanal	C111717	114.2	1169.7	450.987	1.68416
65	Styrene	C100425	104.2	1239.1	555.405	1.04195
66	1,2-dimethylbenzene	C95476	106.2	1182.6	468.358	1.04208
67	Phenyl methyl carbinyl acetate	C93925	164.2	1199.1	491.838	1.04076
68	1,4-dimethylbenzene	C106423	106.2	1150.6	426.51	1.04262	M
69	1,4-dimethylbenzene	C106423	106.2	1145.0	419.619	1.07549	D
70	2-Methylthiophene	C554143	98.2	1102.1	370.101	1.0448
71	Cyclooctanol	C696719	128.2	1163.9	443.427	1.12971
72	(E)-2-Pentenal	C1576870	84.1	1147.3	422.443	1.11402
73	Allyl sulfide	C592881	114.2	1146.5	421.389	1.13021
74	1,4-Dioxane	C123911	88.1	1101.7	369.703	1.12947
75	Isobutanol	C78831	74.1	1105.8	374.067	1.17171	M
76	Isobutanol	C78831	74.1	1103.4	371.475	1.36373	D
77	2-Hexenal	C6728263	98.1	1187.9	475.688	1.16633	M
78	2-Hexenal	C6728263	98.1	1190.1	478.769	1.18993	D
79	2-Methylpropyl butanoate	C539902	144.2	1141	414.682	1.81094
80	beta-Pinene	C127913	136.2	1121.5	391.699	1.28509	M
81	beta-Pinene	C127913	136.2	1133.8	406.006	1.64008	D
82	beta-Pinene	C127913	136.2	1131.2	402.979	1.73325	T
83	Myrcene	C123353	136.2	1157.9	435.653	1.21677	M
84	Myrcene	C123353	136.2	1156.6	434.049	1.29248	D
85	4-methyl-2-pentanol	C108112	102.2	1180.0	464.726	1.54846
86	2-Heptanone	C110430	114.2	1178.8	463.14	1.64267
87	1-Penten-3-ol	C616251	86.1	1208.3	505.831	1.34755
88	Mesityl oxide	C141797	98.1	1145.2	419.816	1.44772
89	Limonene	C138863	136.2	1196.2	487.488	1.21606	M
90	2-Methyl-1-butanol	C137326	88.1	1218.5	521.686	1.21862
91	delta3-carene	C13466789	136.2	1130.1	401.634	1.22054	M
92	3-Pentanol	C584021	88.1	1083.5	353.037	1.21457
93	(-)-Myrtenol	C19894974	152.2	1175.1	458.244	2.16023
94	delta 3-carene	C13466789	136.2	1129.6	401.134	2.18758	D
95	Acetic acid butyl ester	C123864	116.2	1105.2	373.512	1.24908
96	hexanal	C66251	100.2	1099.2	366.986	1.26079	M
97	hexanal	C66251	100.2	1100.7	368.604	1.56086	D
98	Pentyl isopentanoate	C25415627	172.3	1101.0	368.867	1.4703
99	2-formyl-5-methylthiophene	C13679704	126.2	1114.0	383.224	1.58825
100	(Z)-6-nonenal	C2277192	140.2	1100.8	368.713	1.77005
101	acrylonitrile	C107131	53.1	1010.0	295.922	1.04444	M
102	acrylonitrile	C107131	53.1	1002.0	290.326	1.09793	D
103	butylcyclohexane	C1678939	140.3	1062.2	335.477	1.04385
104	Dimethyl disulfide	C624920	94.2	1057.2	331.445	1.13176
105	2-Butanone	C78933	72.1	880.8	243.241	1.05576
106	Ethanol	C64175	46.1	988.2	283.215	1.14115
107	Acetic acid propyl ester	C109604	102.1	996.2	286.709	1.47075
108	n-Pentanal	C110623	86.1	1005.9	293.016	1.42287
109	2-Pentanone	C107879	86.1	1003.3	291.202	1.36813	M
110	2-Pentanone	C107879	86.1	1003.9	291.678	1.39543	D
111	alpha-Pinene	C80568	136.2	1026.5	307.94	1.21178	M
112	alpha-Pinene	C80568	136.2	1031.1	311.329	1.29451	D
113	alpha-Pinene	C80568	136.2	1041.2	318.956	1.67437	T
114	alpha-Pinene	C80568	136.2	1037.8	316.408	1.73311	P
115	Propanoic acid propyl ester	C106365	116.2	1051.2	326.765	1.21666
116	2-Hexanone	C591786	100.2	1054.3	329.179	1.19327
117	4-Methyl-2-pentanone	C108101	100.2	1022.8	305.173	1.17392
118	1-octen-3-one	C4312996	126.2	965.0	273.178	1.67708
119	3-Hepten-2-one	C1119444	112.2	927.2	257.647	1.63179
120	ethyl 2-methylpentanoate	C39255328	144.2	957.7	270.115	1.77095
121	Isopentyl propanoate	C105680	144.2	975.1	277.524	1.85323
122	Pyrrolidine	C123751	71.1	1007.2	293.963	1.29013
123	Propylamine	C107108	59.1	814.3	226.115	1.06175
124	Butanal	C123728	72.1	836.4	231.656	1.11606
125	Ethyl formate	C109944	74.1	779.9	217.74	1.08903	M
126	Ethyl formate	C109944	74.1	877.4	242.324	1.07505	D
127	Acetic acid ethyl ester	C141786	88.1	914.3	252.582	1.10692	M
128	Acetic acid ethyl ester	C141786	88.1	903.1	249.256	1.33781	D
129	1-octene	C111660	112.2	845.0	233.862	1.15705
130	Propanal	C123386	58.1	807.6	224.455	1.13918
131	2-Butanone	C78933	72.1	922.5	255.798	1.24818
132	Butanal	C123728	72.1	917.5	253.829	1.2913
133	Methyl acetate	C79209	74.1	841.0	232.836	1.19564
134	Ethyl butanoate	C105544	116.2	1001.3	289.855	1.21108
135	2,5-Dimethylfuran	C625865	96.1	931.7	259.447	1.37262
136	2-methyl butanal	C96173	86.1	938.5	262.234	1.40162
